# Supplementary material for: Stability Program in Dendritic Cell Vaccines: A “Real-World” Experience in the Immuno-Gene Therapy Factory of Romagna Cancer Center
Source: Vaccines (Basel). 2022 Jun 23;10(7):999. doi: 10.3390/vaccines10070999 (PMC9323699; doi:10.3390/vaccines10070999)
Supplement: Supplementary file 1 [file vaccines-10-00999-s001.zip]

Archive with 1 entries (1 files):
- vaccines-1746837-supplementary.pdf
